# Supplementary material for: Evaluation of Strategies for the Development of Efficient Code for Raspberry Pi Devices
Source: Sensors (Basel). 2018 Nov 21;18(11):4066. doi: 10.3390/s18114066 (PMC6263706; doi:10.3390/s18114066)
Supplement: Supplementary file 1 [file sensors-18-04066-s001.zip]

Archive with 2 entries (2 files):
- Source code.pdf
- Spreadsheet - Complete experimental results.ods
