# Supplementary material for: Evaluation of Strategies for the Development of Efficient Code for Raspberry Pi Devices
Source: Sensors (Basel). 2018 Nov 21;18(11):4066. doi: 10.3390/s18114066 (PMC6263706; doi:10.3390/s18114066)
Supplement: Supplementary file 1 [file sensors-18-04066-s001.zip › Spreadsheet - Complete experimental results.ods]

## Sheet: by RPi
	Evaluation of Strategies for the Development of Efficient Code for Raspberry Pi Devices.
	Javier Corral-García (1), José-Luis González-Sánchez (1) and Miguel-Ángel Pérez-Toledado (2).
	(1) CénitS - COMPUTAEX. Extremadura Supercomputing, Technological Innovation and Research Center. Cáceres, Spain.
	(2) Computer Science Department. University of Extremadura. Cáceres, Spain.
	Raspberry Pi 2B
					Runtime (without optimization)								Runtime (optimization level 1)								Runtime (optimization level 2)								Runtime (optimization level 3)								% of standard deviation
		Technique			standard code			efficient code			Improvement (%)		standard code			efficient code			Improvement (%)		standard code			efficient code			Improvement (%)		standard code			efficient code			Improvement (%)		optimization level 0		optimization level 1		optimization level 2		optimization level 3
					meas. time (ms)	s.dev.	test time (ns)	meas. time (ms)	s.dev.	test time (ns)			meas. time (ms)	s.dev.	test time (ns)	meas. time (ms)	s.dev.	test time (ns)			meas. time (ms)	s.dev.	test time (ns)	meas. time (ms)	s.dev.	test time (ns)			meas. time (ms)	s.dev.	test time (ns)	meas. time (ms)	s.dev.	test time (ns)			standard	efficient	standard	efficient	standard	efficient	standard	efficient
		1	Bit fields		8571	15	85.71	4228	0	42.28	50.67		3131	6	31.31	2908	0	29.08	7.12		3118	9	31.18	2892	0	28.92	7.25		3125	17	31.25	2892	0	28.92	7.46		0,18	0,00	0,19	0,00	0,29	0,00	0,54	0,00
		2	Boolean return		4063	8	40.63	3835	0	38.35	5.61		2005	9	20.05	2002	0	20.02	0.15		2005	9	20.05	2002	0	20.02	0.15		2032	5	20.32	2030	0	20.30	0.10		0,20	0,00	0,45	0,00	0,45	0,00	0,25	0,00
		3	Cascaded function calls		82828	9	828.28	41860	292	418.60	49.46		46734	9	467.34	10347	0	103.47	77.86		51183	5	511.83	10236	0	102.36	80.00		51483	9	514.83	9846	0	98.46	80.88		0,01	0,70	0,02	0,00	0,01	0,00	0,02	0,00
		4	Row-major accessing		9409673	36	94096.73	9409672	29	94096.72	0.00		1285061	77	12850.61	1267218	3678	12672.18	1.39		1277728	27	12777.28	1264354	9	12643.54	1.05		1285010	32	12850.10	750261	393	7502.61	41.61		0,00	0,00	0,01	0,29	0,00	0,00	0,00	0,05
		5	Constructor initialization lists		115858	9	1158.58	112870	0	1128.70	2.58		114779	8	1147.79	110650	4	1106.50	3.60		115580	15	1155.80	109899	354	1098.99	4.92		114876	9	1148.76	110763	0	1107.63	3.58		0,01	0,00	0,01	0,00	0,01	0,32	0,01	0,00
		6	Common subexpression elimination		7450	9	74.50	5529	0	55.29	25.79		4231	9	42.31	4227	1	42.27	0.09		3562	9	35.62	3449	0	34.49	3.17		3613	7	36.13	3497	0	34.97	3.21		0,12	0,00	0,21	0,02	0,25	0,00	0,19	0,00
		7	Mapping structures		52261	9	522.61	81245	2	812.45	-55.46		49096	336	490.96	44851	2	448.51	8.65		50295	9	502.95	43950	0	439.50	12.62		50580	9	505.80	44210	19	442.10	12.59		0,02	0,00	0,68	0,00	0,02	0,00	0,02	0,04
		8	Dead code elimination		3247	11	32.47	2461	0	24.61	24.21		1795	16	17.95	1790	0	17.90	0.28		1671	9	16.71	1668	0	16.68	0.18		1682	12	16.82	1678	0	16.78	0.24		0,34	0,00	0,89	0,00	0,54	0,00	0,71	0,00
		9	Exception handling		946532	75	9465.32	4251	0	42.51	99.55		975151	169	9751.51	1001	0	10.01	99.90		954400	130	9544.00	1006	0	10.06	99.89		940665	169	9406.65	1006	0	10.06	99.89		0,01	0,00	0,02	0,00	0,01	0,00	0,02	0,00
		10	Global variables within loops		55862	13	558.62	42540	1	425.40	23.85		10906	9	109.06	10903	0	109.03	0.03		8681	9	86.81	8678	0	86.78	0.03		8727	5	87.27	8729	0	87.29	-0.02		0,02	0,00	0,08	0,00	0,10	0,00	0,06	0,00
		11	Function inlining		5566	9	55.66	3560	0	35.60	36.04		2011	15	20.11	2002	0	20.02	0.45		2003	4	20.03	2002	0	20.02	0.05		2015	7	20.15	2013	0	20.13	0.10		0,16	0,00	0,75	0,00	0,20	0,00	0,35	0,00
		12	Global variables		153884	10	1538.84	121168	2	1211.68	21.26		74887	10	748.87	58861	0	588.61	21.40		69334	41	693.34	69334	0	693.34	0.00		69721	12	697.21	58975	0	589.75	15.41		0,01	0,00	0,01	0,00	0,06	0,00	0,02	0,00
		13	Constants inside loops		50434	8	504.34	35386	108	353.86	29.84		25980	152	259.80	22808	0	228.08	12.21		25706	12	257.06	22808	0	228.08	11.27		22477	9	224.77	22808	2	228.08	-1.47		0,02	0,31	0,59	0,00	0,05	0,00	0,04	0,01
		14	Initialization versus assignment		5709	13	57.09	2796	0	27.96	51.02		5417	5	54.17	1015	0	10.15	81.26		5454	9	54.54	1001	0	10.01	81.65		5455	9	54.55	1001	0	10.01	81.65		0,23	0,00	0,09	0,00	0,17	0,00	0,16	0,00
		15	Division by a power-of-two denominator		3583	9	35.83	3579	1	35.79	0.11		2016	13	20.16	2002	0	20.02	0.69		2033	9	20.33	2030	0	20.30	0.15		2016	12	20.16	2013	0	20.13	0.15		0,25	0,03	0,64	0,00	0,44	0,00	0,60	0,00
		16	Multiplication by a power-of-two factor		3563	9	35.63	3560	0	35.60	0.08		2005	9	20.05	2002	0	20.02	0.15		2005	9	20.05	2002	0	20.02	0.15		2005	11	20.05	2002	0	20.02	0.15		0,25	0,00	0,45	0,00	0,45	0,00	0,55	0,00
		17	Integer versus character		6045	9	60.45	5482	0	54.82	9.31		2031	18	20.31	2002	0	20.02	1.43		2005	9	20.05	2002	0	20.02	0.15		2014	10	20.14	2013	0	20.13	0.05		0,15	0,00	0,89	0,00	0,45	0,00	0,50	0,00
		18	Loop count down		148321	9	1483.21	182474	1	1824.74	-23.03		35831	11	358.31	35827	0	358.27	0.01		35831	11	358.31	35827	0	358.27	0.01		36035	12	360.35	36029	0	360.29	0.02		0,01	0,00	0,03	0,00	0,03	0,00	0,03	0,00
		19	Loop unrolling		77095	8	770.95	50129	0	501.29	34.98		20086	10	200.86	10919	1	109.19	45.64		19808	9	198.08	10901	0	109.01	44.97		11528	9	115.28	7831	0	78.31	32.07		0,01	0,00	0,05	0,01	0,05	0,00	0,08	0,00
		20	Passing structures by reference		50951	10	509.51	4475	0	44.75	91.22		47840	9	478.40	1015	0	10.15	97.88		47184	9	471.84	1001	0	10.01	97.88		47479	11	474.79	1006	0	10.06	97.88		0,02	0,00	0,02	0,00	0,02	0,00	0,02	0,00
		21	Pointer aliasing		12196	9	121.96	11411	0	114.11	6.44		7124	12	71.24	6898	0	68.98	3.17		7222	4	72.22	6882	0	68.82	4.71		7163	9	71.63	6824	0	68.24	4.73		0,07	0,00	0,17	0,00	0,06	0,00	0,13	0,00
		22	Chains of pointers		8458	6	84.58	6119	2	61.19	27.65		2674	13	26.74	2670	0	26.70	0.15		2485	10	24.85	2481	0	24.81	0.16		2464	11	24.64	2461	0	24.61	0.12		0,07	0,03	0,49	0,00	0,40	0,00	0,45	0,00
		23	Pre-increment versus post-increment		270601	14	2706.01	270706	6	2707.06	-0.04		69208	4	692.08	69206	2	692.06	0.00		69216	27	692.16	69095	1	690.95	0.17		69216	19	692.16	69097	5	690.97	0.17		0,01	0,00	0,01	0,00	0,04	0,00	0,03	0,01
		24	Linear search		248752	9	2487.52	206083	1	2060.83	17.15		59309	12	593.09	48737	8	487.37	17.83		71089	15	710.89	38370	11	383.70	46.03		70099	6	700.99	37830	0	378.30	46.03		0,00	0,00	0,02	0,02	0,02	0,03	0,01	0,00
		25	Invariant IF statements within loops		216182	13	2161.82	149600	0	1496.00	30.80		58973	11	589.73	36701	0	367.01	37.77		58418	10	584.18	36494	0	364.94	37.53		15692	10	156.92	15688	0	156.88	0.03		0,01	0,00	0,02	0,00	0,02	0,00	0,06	0,00
	Raspberry Pi 3B
					Runtime (without optimization)								Runtime (optimization level 1)								Runtime (optimization level 2)								Runtime (optimization level 3)								% of standard deviation
		Technique			standard code			efficient code			Improvement (%)		standard code			efficient code			Improvement (%)		standard code			efficient code			Improvement (%)		standard code			efficient code			Improvement (%)		optimization level 0		optimization level 1		optimization level 2		optimization level 3
					meas. time (ms)	s.dev.	test time (ns)	meas. time (ms)	s.dev.	test time (ns)			meas. time (ms)	s.dev.	test time (ns)	meas. time (ms)	s.dev.	test time (ns)			meas. time (ms)	s.dev.	test time (ns)	meas. time (ms)	s.dev.	test time (ns)			meas. time (ms)	s.dev.	test time (ns)	meas. time (ms)	s.dev.	test time (ns)			standard	efficient	standard	efficient	standard	efficient	standard	efficient
		1	Bit fields		5509	16	55.09	2835	0	28.35	48.54		2089	12	20.89	2001	0	20.01	4.21		2091	21	20.91	2001	0	20.01	4.30		2105	14	21.05	2016	0	20.16	4.23		0,29	0,00	0,57	0,00	1,00	0,00	0,67	0,00
		2	Boolean return		3284	14	32.84	2523	0	25.23	23.17		1256	18	12.56	1251	0	12.51	0.40		1253	9	12.53	1250	0	12.50	0.24		1265	14	12.65	1261	0	12.61	0.32		0,43	0,00	1,43	0,00	0,72	0,00	1,11	0,00
		3	Cascaded function calls		53265	12	532.65	29525	0	295.25	44.57		29101	15	291.01	8529	0	85.29	70.69		30678	14	306.78	8529	0	85.29	72.20		30911	23	309.11	7057	0	70.57	77.17		0,02	0,00	0,05	0,00	0,05	0,00	0,07	0,00
		4	Row-major accessing		6120977	15739	61209.77	6113989	14	61139.89	0.11		679669	20	6796.69	676098	1787	6760.98	0.53		679587	18	6795.87	674940	1	6749.40	0.68		679687	16	6796.87	528200	9	5282.00	22.29		0,26	0,00	0,00	0,26	0,00	0,00	0,00	0,00
		5	Constructor initialization lists		76616	313	766.16	74605	2	746.05	2.62		76921	10	769.21	74324	5	743.24	3.38		76390	15	763.90	73766	80	737.66	3.44		75783	29	757.83	73168	41	731.68	3.45		0,41	0,00	0,01	0,01	0,02	0,11	0,04	0,06
		6	Common subexpression elimination		5005	8	50.05	3752	0	37.52	25.03		2921	10	29.21	3002	0	30.02	-2.77		2602	9	26.02	2501	0	25.01	3.88		2620	15	26.20	2522	0	25.22	3.74		0,16	0,00	0,34	0,00	0,35	0,00	0,57	0,00
		7	Mapping structures		39975	65	399.75	52469	0	524.69	-31.25		37362	21	373.62	37884	0	378.84	-1.40		37976	63	379.76	36989	6	369.89	2.60		38180	18	381.80	37136	1	371.36	2.73		0,16	0,00	0,06	0,00	0,17	0,02	0,05	0,00
		8	Dead code elimination		2103	12	21.03	1512	0	15.12	28.10		1088	14	10.88	1084	0	10.84	0.37		1089	18	10.89	1084	0	10.84	0.46		1096	14	10.96	1092	0	10.92	0.36		0,57	0,00	1,29	0,00	1,65	0,00	1,28	0,00
		9	Exception handling		546530	93	5465.30	2668	0	26.68	99.51		564853	523	5648.53	667	0	6.67	99.88		562839	136	5628.39	667	0	6.67	99.88		546063	320	5460.63	667	0	6.67	99.88		0,02	0,00	0,09	0,00	0,02	0,00	0,06	0,00
		10	Global variables within loops		38289	15	382.89	28108	111	281.08	26.59		7367	18	73.67	7361	0	73.61	0.08		7411	14	74.11	7407	0	74.07	0.05		7411	15	74.11	7407	0	74.07	0.05		0,04	0,39	0,24	0,00	0,19	0,00	0,20	0,00
		11	Function inlining		3788	14	37.88	2354	0	23.54	37.86		1254	15	12.54	1250	0	12.50	0.32		1254	14	12.54	1250	0	12.50	0.32		1254	15	12.54	1250	0	12.50	0.32		0,37	0,00	1,20	0,00	1,12	0,00	1,20	0,00
		12	Global variables		91018	16	910.18	74908	1	749.08	17.70		52239	24	522.39	48028	0	480.28	8.06		52134	12	521.34	48028	0	480.28	7.88		52135	14	521.35	48029	0	480.29	7.88		0,02	0,00	0,05	0,00	0,02	0,00	0,03	0,00
		13	Constants inside loops		34073	14	340.73	23600	0	236.00	30.74		15795	13	157.95	13159	10	131.59	16.69		15789	14	157.89	13255	1	132.55	16.05		14484	14	144.84	13748	1	137.48	5.08		0,04	0,00	0,08	0,08	0,09	0,01	0,10	0,01
		14	Initialization versus assignment		4035	9	40.35	1848	0	18.48	54.20		3672	12	36.72	667	0	6.67	81.84		3674	17	36.74	667	0	6.67	81.85		3703	17	37.03	672	0	6.72	81.85		0,22	0,00	0,33	0,00	0,46	0,00	0,46	0,00
		15	Division by a power-of-two denominator		2341	21	23.41	2335	0	23.35	0.26		1254	12	12.54	1250	0	12.50	0.32		1254	15	12.54	1250	0	12.50	0.32		1255	14	12.55	1251	0	12.51	0.32		0,90	0,00	0,96	0,00	1,20	0,00	1,12	0,00
		16	Multiplication by a power-of-two factor		2347	25	23.47	2335	0	23.35	0.51		1254	13	12.54	1250	0	12.50	0.32		1254	13	12.54	1250	0	12.50	0.32		1264	12	12.64	1261	0	12.61	0.24		1,07	0,00	1,04	0,00	1,04	0,00	0,95	0,00
		17	Integer versus character		4007	14	40.07	3586	0	35.86	10.51		1255	17	12.55	1250	0	12.50	0.40		1254	14	12.54	1250	0	12.50	0.32		1264	14	12.64	1260	0	12.60	0.32		0,35	0,00	1,35	0,00	1,12	0,00	1,11	0,00
		18	Loop count down		102785	246	1027.85	129202	1	1292.02	-25.70		26963	14	269.63	18870	0	188.70	30.02		26963	14	269.63	18870	0	188.70	30.02		26968	21	269.68	18872	0	188.72	30.02		0,24	0,00	0,05	0,00	0,05	0,00	0,08	0,00
		19	Loop unrolling		53241	14	532.41	33048	0	330.48	37.93		11634	15	116.34	7401	8	74.01	36.38		11733	15	117.33	7442	0	74.42	36.57		9345	14	93.45	5718	0	57.18	38.81		0,03	0,00	0,13	0,11	0,13	0,00	0,15	0,00
		20	Passing structures by reference		34864	14	348.64	3002	0	30.02	91.39		32950	17	329.50	667	0	6.67	97.98		33195	16	331.95	672	0	6.72	97.98		33200	11	332.00	672	0	6.72	97.98		0,04	0,00	0,05	0,00	0,05	0,00	0,03	0,00
		21	Pointer aliasing		8431	24	84.31	7839	0	78.39	7.02		4843	22	48.43	4670	0	46.70	3.57		4881	10	48.81	4625	0	46.25	5.24		4847	31	48.47	4586	0	45.86	5.38		0,28	0,00	0,45	0,00	0,20	0,00	0,64	0,00
		22	Chains of pointers		6054	15	60.54	4369	0	43.69	27.83		1837	9	18.37	1834	0	18.34	0.16		1670	10	16.70	1667	0	16.67	0.18		1682	10	16.82	1679	0	16.79	0.18		0,25	0,00	0,49	0,00	0,60	0,00	0,59	0,00
		23	Pre-increment versus post-increment		186760	15	1867.60	186837	1	1868.37	-0.04		52466	11	524.66	35847	0	358.47	31.68		51989	16	519.89	51984	0	519.84	0.01		51981	12	519.81	51978	0	519.78	0.01		0,01	0,00	0,02	0,00	0,03	0,00	0,02	0,00
		24	Linear search		169000	19	1690.00	136881	0	1368.81	19.01		37117	15	371.17	28887	0	288.87	22.17		43541	16	435.41	28494	0	284.94	34.56		43544	40	435.44	28490	0	284.90	34.57		0,01	0,00	0,04	0,00	0,04	0,00	0,09	0,00
		25	Invariant IF statements within loops		153842	15	1538.42	103822	0	1038.22	32.51		35737	20	357.37	19211	0	192.11	46.24		35723	62	357.23	19211	0	192.11	46.22		12354	14	123.54	12350	0	123.50	0.03		0,01	0,00	0,06	0,00	0,17	0,00	0,11	0,00
	Raspberry Pi 3B+
					Runtime (without optimization)								Runtime (optimization level 1)								Runtime (optimization level 2)								Runtime (optimization level 3)								% of standard deviation
		Technique			standard code			efficient code			Improvement (%)		standard code			efficient code			Improvement (%)		standard code			efficient code			Improvement (%)		standard code			efficient code			Improvement (%)		optimization level 0		optimization level 1		optimization level 2		optimization level 3
					meas. time (ms)	s.dev.	test time (ns)	meas. time (ms)	s.dev.	test time (ns)			meas. time (ms)	s.dev.	test time (ns)	meas. time (ms)	s.dev.	test time (ns)			meas. time (ms)	s.dev.	test time (ns)	meas. time (ms)	s.dev.	test time (ns)			meas. time (ms)	s.dev.	test time (ns)	meas. time (ms)	s.dev.	test time (ns)			standard	efficient	standard	efficient	standard	efficient	standard	efficient
		1	Bit fields		4792	9	47.92	2467	0	24.67	48.52		1791	14	17.91	1715	0	17.15	4.24		1792	19	17.92	1715	0	17.15	4.30		1818	13	18.18	1741	1	17.41	4.24		0,19	0,00	0,78	0,00	1,06	0,00	0,72	0,06
		2	Boolean return		2835	16	28.35	2177	0	21.77	23.21		1077	17	10.77	1072	0	10.72	0.46		1077	16	10.77	1072	0	10.72	0.46		1090	7	10.90	1088	0	10.88	0.18		0,56	0,00	1,58	0,00	1,49	0,00	0,64	0,00
		3	Cascaded function calls		46035	88	460.35	25604	23	256.04	44.38		24946	21	249.46	7310	0	73.10	70.70		26299	25	262.99	7310	0	73.10	72.20		26748	80	267.48	6158	40	61.58	76.98		0,19	0,09	0,08	0,00	0,10	0,00	0,30	0,65
		4	Row-major accessing		5343446	9215	53434.46	5358419	20766	53584.19	-0.28		661307	11508	6613.07	667767	767	6677.67	-0.98		675983	7671	6759.83	668290	1405	6682.90	1.14		676478	6119	6764.78	462289	1515	4622.89	31.66		0,17	0,39	1,74	0,11	1,13	0,21	0,90	0,33
		5	Constructor initialization lists		67366	668	673.66	66799	181	667.99	0.84		67302	665	673.02	65713	164	657.13	2.36		65900	891	659.00	65254	275	652.54	0.98		66228	713	662.28	65339	142	653.39	1.34		0,99	0,27	0,99	0,25	1,35	0,42	1,08	0,22
		6	Common subexpression elimination		4301	40	43.01	3216	0	32.16	25.23		2513	24	25.13	2573	0	25.73	-2.39		2268	18	22.68	2177	0	21.77	4.01		2246	16	22.46	2152	0	21.52	4.19		0,93	0,00	0,96	0,00	0,79	0,00	0,71	0,00
		7	Mapping structures		33854	24	338.54	46012	612	460.12	-35.91		32500	19	325.00	33088	153	330.88	-1.81		32474	17	324.74	31865	212	318.65	1.88		32479	25	324.79	32335	319	323.35	0.44		0,07	1,33	0,06	0,46	0,05	0,67	0,08	0,99
		8	Dead code elimination		1794	25	17.94	1286	0	12.86	28.32		934	16	9.34	929	0	9.29	0.54		935	21	9.35	929	0	9.29	0.64		950	22	9.50	943	0	9.43	0.74		1,39	0,00	1,71	0,00	2,25	0,00	2,32	0,00
		9	Exception handling		498809	6656	4988.09	2359	28	23.59	99.53		499552	6699	4995.52	588	13	5.88	99.88		490351	7833	4903.51	585	7	5.85	99.88		505653	9133	5056.53	603	20	6.03	99.88		1,33	1,19	1,34	2,21	1,60	1,20	1,81	3,32
		10	Global variables within loops		33050	20	330.50	24372	45	243.72	26.26		6412	19	64.12	6406	0	64.06	0.09		6454	27	64.54	6446	0	64.46	0.12		6354	20	63.54	6381	45	63.81	-0.42		0,06	0,18	0,30	0,00	0,42	0,00	0,31	0,71
		11	Function inlining		3221	17	32.21	2001	0	20.01	37.88		1093	17	10.93	1088	0	10.88	0.46		1092	12	10.92	1088	0	10.88	0.37		1093	18	10.93	1088	0	10.88	0.46		0,53	0,00	1,56	0,00	1,10	0,00	1,65	0,00
		12	Global variables		79395	1705	793.95	67945	199	679.45	14.42		45458	17	454.58	41799	1	417.99	8.05		44685	17	446.85	41164	0	411.64	7.88		46486	1342	464.86	43642	117	436.42	6.12		2,15	0,29	0,04	0,00	0,04	0,00	2,89	0,27
		13	Constants inside loops		28983	23	289.83	20227	84	202.27	30.21		13539	16	135.39	11272	4	112.72	16.74		13534	17	135.34	11377	7	113.77	15.94		12607	16	126.07	11964	4	119.64	5.10		0,08	0,42	0,12	0,04	0,13	0,06	0,13	0,03
		14	Initialization versus assignment		3435	16	34.35	1572	0	15.72	54.24		3148	12	31.48	571	0	5.71	81.86		3150	17	31.50	571	0	5.71	81.87		3152	25	31.52	571	0	5.71	81.88		0,47	0,00	0,38	0,00	0,54	0,00	0,79	0,00
		15	Division by a power-of-two denominator		2008	22	20.08	2001	0	20.01	0.35		1075	10	10.75	1072	0	10.72	0.28		1077	17	10.77	1072	0	10.72	0.46		1093	16	10.93	1088	0	10.88	0.46		1,10	0,00	0,93	0,00	1,58	0,00	1,46	0,00
		16	Multiplication by a power-of-two factor		2007	21	20.07	2001	0	20.01	0.30		1077	16	10.77	1072	0	10.72	0.46		1077	16	10.77	1072	0	10.72	0.46		1080	18	10.80	1072	0	10.72	0.74		1,05	0,00	1,49	0,00	1,49	0,00	1,67	0,00
		17	Integer versus character		3488	16	34.88	3120	0	31.20	10.55		1079	23	10.79	1072	0	10.72	0.65		1079	22	10.79	1072	0	10.72	0.65		1077	16	10.77	1072	0	10.72	0.46		0,46	0,00	2,13	0,00	2,04	0,00	1,49	0,00
		18	Loop count down		88960	533	889.60	110327	156	1103.27	-24.02		23112	18	231.12	16533	269	165.33	28.47		23151	96	231.51	16939	179	169.39	26.83		24011	661	240.11	18032	75	180.32	24.90		0,60	0,14	0,08	1,63	0,41	1,06	2,75	0,42
		19	Loop unrolling		45663	55	456.63	28643	120	286.43	37.27		9973	16	99.73	6322	4	63.22	36.61		9973	16	99.73	6326	4	63.26	36.57		7951	35	79.51	4860	0	48.60	38.88		0,12	0,42	0,16	0,06	0,16	0,06	0,44	0,00
		20	Passing structures by reference		30195	469	301.95	2629	25	26.29	91.29		28239	16	282.39	571	0	5.71	97.98		28242	26	282.42	571	0	5.71	97.98		28503	378	285.03	585	13	5.85	97.95		1,55	0,95	0,06	0,00	0,09	0,00	1,33	2,22
		21	Pointer aliasing		7221	10	72.21	6718	0	67.18	6.97		4152	25	41.52	4002	0	40.02	3.61		4147	8	41.47	3931	0	39.31	5.21		4157	23	41.57	3931	0	39.31	5.44		0,14	0,00	0,60	0,00	0,19	0,00	0,55	0,00
		22	Chains of pointers		5151	17	51.51	3716	0	37.16	27.86		1577	17	15.77	1572	0	15.72	0.32		1434	17	14.34	1429	0	14.29	0.35		1434	18	14.34	1429	0	14.29	0.35		0,33	0,00	1,08	0,00	1,19	0,00	1,26	0,00
		23	Pre-increment versus post-increment		161173	987	1611.73	165295	780	1652.95	-2.56		46369	1682	463.69	33233	198	332.33	28.33		45931	1204	459.31	46012	115	460.12	-0.18		46988	1940	469.88	48687	211	486.87	-3.62		0,61	0,47	3,63	0,60	2,62	0,25	4,13	0,43
		24	Linear search		145565	228	1455.65	117763	4	1177.63	19.10		32434	897	324.34	25986	138	259.86	19.88		37770	292	377.70	25992	235	259.92	31.18		38603	937	386.03	27078	116	270.78	29.86		0,16	0,00	2,77	0,53	0,77	0,90	2,43	0,43
		25	Invariant IF statements within loops		132156	614	1321.56	89518	196	895.18	32.26		31167	126	311.67	17864	186	178.64	42.68		31652	609	316.52	18273	162	182.73	42.27		10590	18	105.90	10586	5	105.86	0.04		0,46	0,22	0,40	1,04	1,92	0,89	0,17	0,05
																																				average s.d.:	0,32	0,10	0,56	0,10	0,52	0,08	0,63	0,14	0,31	%

## Sheet: by optimization level
	Evaluation of Strategies for the Development of Efficient Code for Raspberry Pi Devices.
	Javier Corral-García (1), José-Luis González-Sánchez (1) and Miguel-Ángel Pérez-Toledado (2).
	(1) CénitS - COMPUTAEX. Extremadura Supercomputing, Technological Innovation and Research Center. Cáceres, Spain.
	(2) Computer Science Department. University of Extremadura. Cáceres, Spain.
	Improvement (%) - Without optimization (Optimization level 0)
		Technique			Improvement (%)
					RPi 2B	RPi 3B	RPi 3+
		1	Bit fields		50.67	48.54	48.52
		2	Boolean return		5.61	23.17	23.21
		3	Cascaded function calls		49.46	44.57	44.38
		4	Row-major accessing		0.00	0.11	0.00
		5	Constructor initialization lists		2.58	2.62	0.84
		6	Common subexpression elimination		25.79	25.03	25.23
		7	Mapping structures		0.00	0.00	0.00
		8	Dead code elimination		24.21	28.10	28.32
		9	Exception handling		99.55	99.51	99.53
		10	Global variables within loops		23.85	26.59	26.26
		11	Function inlining		36.04	37.86	37.88
		12	Global variables		21.26	17.70	14.42
		13	Constants inside loops		29.84	30.74	30.21
		14	Initialization versus assignment		51.02	54.20	54.24
		15	Division by a power-of-two denominator		0.11	0.26	0.35
		16	Multiplication by a power-of-two factor		0.08	0.51	0.30
		17	Integer versus character		9.31	10.51	10.55
		18	Loop count down		0.00	0.00	0.00
		19	Loop unrolling		34.98	37.93	37.27
		20	Passing structures by reference		91.22	91.39	91.29
		21	Pointer aliasing		6.44	7.02	6.97
		22	Chains of pointers		27.65	27.83	27.86
		23	Pre-increment versus post-increment		-0.04	-0.04	0.00
		24	Linear search		17.15	19.01	19.10
		25	Invariant IF statements within loops		30.80	32.51	32.26
	Improvement (%) - Optimization level 3
		Technique			Improvement (%)
					RPi 2B	RPi 3B	RPi 3+
		1	Bit fields		7.46	4.23	4.24
		2	Boolean return		0.10	0.32	0.18
		3	Cascaded function calls		80.88	77.17	76.98
		4	Row-major accessing		41.61	22.29	31.66
		5	Constructor initialization lists		3.58	3.45	1.34
		6	Common subexpression elimination		3.21	3.74	4.19
		7	Mapping structures		12.59	2.73	0.44
		8	Dead code elimination		0.24	0.36	0.74
		9	Exception handling		99.89	99.88	99.88
		10	Global variables within loops		0.00	0.05	0.00
		11	Function inlining		0.10	0.32	0.46
		12	Global variables		15.41	7.88	6.12
		13	Constants inside loops		0.00	5.08	5.10
		14	Initialization versus assignment		81.65	81.85	81.88
		15	Division by a power-of-two denominator		0.15	0.32	0.46
		16	Multiplication by a power-of-two factor		0.15	0.24	0.74
		17	Integer versus character		0.05	0.32	0.46
		18	Loop count down		0.02	30.02	24.90
		19	Loop unrolling		32.07	38.81	38.88
		20	Passing structures by reference		97.88	97.98	97.95
		21	Pointer aliasing		4.73	5.38	5.44
		22	Chains of pointers		0.12	0.18	0.35
		23	Pre-increment versus post-increment		0.17	0.01	0.00
		24	Linear search		46.03	34.57	29.86
		25	Invariant IF statements within loops		0.03	0.03	0.04

## Sheet: Discussion 6.x
	Evaluation of Strategies for the Development of Efficient Code for Raspberry Pi Devices.
	Javier Corral-García (1), José-Luis González-Sánchez (1) and Miguel-Ángel Pérez-Toledado (2).
	(1) CénitS - COMPUTAEX. Extremadura Supercomputing, Technological Innovation and Research Center. Cáceres, Spain.
	(2) Computer Science Department. University of Extremadura. Cáceres, Spain.
	6.1. Tecnique 03 – Cascaded function calls (RPi 3B+)
		N		standard code			efficient code			Improvement (%)
				meas. time (ms)	s.dev.	test time (ns)	meas. time (ms)	s.dev.	test time (ns)
		1		2226	25	22.26	2215	0	22.15	0.49
		2		3515	40	35.15	2287	0	22.87	34.94
		3		4740	15	47.40	2367	0	23.67	50.06
		4		5958	20	59.58	2540	0	25.40	57.37
		5		7011	23	70.11	2573	0	25.73	63.30
		10		14118	18	141.18	5432	0	54.32	61.52
		15		20220	16	202.20	5718	0	57.18	71.72
		20		26300	16	263.00	6027	18	60.27	77.08
		25		32407	78	324.07	6661	31	66.61	79.45
		50		63863	219	638.63	9139	46	91.39	85.69
		100		125274	1012	1252.74	12536	47	125.36	89.99
		200		252030	2696	2520.30	19884	74	198.84	92.11
	6.2. Technique 4: Row-major accesing in two-dimensional arrays (RPi 3B+)
		N		standard code			efficient code			Improvement (%)
				meas. time (ms)	s.dev.	test time (ns)	meas. time (ms)	s.dev.	test time (ns)
		5		2729	18	27.29	2654	0	26.54	2.75
		20		88202	2980	882.02	85458	451	854.58	3.11
		30		186158	5554	1861.58	160420	748	1604.20	13.83
		40		315177	6166	3151.77	230916	1168	2309.16	26.73
		50		478882	6045	4788.82	348370	1173	3483.70	27.25
		60		671550	7376	6715.50	462394	1477	4623.94	31.15
		70		910926	6686	9109.26	598605	1342	5986.05	34.29
		80		1185159	8640	11851.59	731618	3482	7316.18	38.27
		90		1550685	5900	15506.85	908689	6669	9086.89	41.40
	6.5. Technique 18: Loop count down (RPi 3B+)
		N		standard code			efficient code			Improvement (%)
				meas. time (ms)	s.dev.	test time (ns)	meas. time (ms)	s.dev.	test time (ns)
		10		1933	13	19.33	1929	0	19.29	0.21
		15		2293	21	22.93	2287	0	22.87	0.26
		20		5957	17	59.57	4736	0	47.36	20.50
		30		8101	17	81.01	6166	0	61.66	23.89
		40		10247	22	102.47	7684	107	76.84	25.01
		50		12390	17	123.90	9374	203	93.74	24.34
		100		23585	596	235.85	17710	133	177.10	24.91
		250		58988	2172	589.88	41990	110	419.90	28.82
		500		118789	3945	1187.89	82563	192	825.63	30.50
	6.6. Technique 19: Loop unrolling (RPi 3B+)
		Array size of 50 elements
		iter.		standard code			efficient code			Improvement (%)
				meas. time (ms)	s.dev.	test time (ns)	meas. time (ms)	s.dev.	test time (ns)
		2		8068	16	80.68	4935	0	49.35	38.83
		5		8068	16	80.68	4935	0	49.35	38.83
		10		7945	16	79.45	4875	6	48.75	38.64
		25		8069	16	80.69	8082	0	80.82	0.00
		Array size of 100 elements
		iter.		standard code			efficient code			Improvement (%)
				meas. time (ms)	s.dev.	test time (ns)	meas. time (ms)	s.dev.	test time (ns)
		2		11553	16	115.53	8564	0	85.64	25.87
		4		11376	17	113.76	8434	0	84.34	25.86
		5		11420	20	114.20	8466	0	84.66	25.87
		10		11377	20	113.77	8434	0	84.34	25.87
		20		11416	9	114.16	11081	0	110.81	2.93
		25		11379	26	113.79	11170	0	111.70	1.84
		50		11419	14	114.19	13382	32	133.82	0.00
		Array size of 200 elements
		iter.		standard code			efficient code			Improvement (%)
				meas. time (ms)	s.dev.	test time (ns)	meas. time (ms)	s.dev.	test time (ns)
		2		18814	15	188.14	15822	0	158.22	15.90
		4		18596	21	185.96	15640	0	156.40	15.90
		5		18525	20	185.25	15582	0	155.82	15.89
		10		18595	21	185.95	15640	0	156.40	15.89
		20		18811	17	188.11	18165	0	181.65	3.43
		25		18525	20	185.25	18246	0	182.46	1.51
		50		18594	16	185.94	20203	40	202.03	0.00
		100		18525	17	185.25	24967	541	249.67	0.00
		Array size of 300 elements
		iter.		standard code			efficient code			Improvement (%)
				meas. time (ms)	s.dev.	test time (ns)	meas. time (ms)	s.dev.	test time (ns)
		2		25672	17	256.72	22587	0	225.87	12.02
		4		25769	17	257.69	23177	2	231.77	10.06
		5		26072	25	260.72	23517	0	235.17	9.80
		10		25768	17	257.68	24250	0	242.50	5.89
		20		25672	18	256.72	25169	107	251.69	1.96
		30		25672	17	256.72	25892	60	258.92	0.00
		50		25673	20	256.73	27187	0	271.87	0.00
		100		25768	17	257.68	31338	30	313.38	0.00
		150		25674	22	256.74	35618	638	356.18	0.00
	6.8. Technique 24: Linear search (RPi 3B+)
		N		standard code			efficient code			Improvement (%)
				meas. time (ms)	s.dev.	test time (ns)	meas. time (ms)	s.dev.	test time (ns)
		5		3983	13	39.83	3729	1	37.29	6.38
		6		4770	18	47.70	3859	0	38.59	19.10
		20		9858	25	98.58	7693	0	76.93	21.96
		30		13366	24	133.66	9872	56	98.72	26.14
		40		16872	13	168.72	12224	186	122.24	27.55
		50		20385	17	203.85	14777	222	147.77	27.51
		100		37812	602	378.12	26284	161	262.84	30.49
		150		37819	603	378.19	26308	184	263.08	30.44
		200		38173	401	381.73	26405	174	264.05	30.83
		300		38152	386	381.52	26495	220	264.95	30.55
		400		38106	361	381.06	26491	168	264.91	30.48
		500		38132	350	381.32	26469	177	264.69	30.59
